# Supplementary material for: Exploring C-to-G and A-to-Y Base Editing in Rice by Using New Vector Tools
Source: Int J Mol Sci. 2022 Jul 20;23(14):7990. doi: 10.3390/ijms23147990 (PMC9318980; doi:10.3390/ijms23147990)
Supplement: Supplementary file 1 [file ijms-23-07990-s001.zip]

Archive with 1 entries (1 files):
- ijms-1788402-supplementary.pdf
